# Supplementary material for: Enveloped viruses distinct from HBV induce dissemination of hepatitis D virus in vivo
Source: Nat Commun. 2019 May 8;10:2098. doi: 10.1038/s41467-019-10117-z (PMC6506506; doi:10.1038/s41467-019-10117-z)
Supplement: Supplementary file 4 — Source Data [file 41467_2019_10117_MOESM4_ESM.xlsx]

## Sheet: Fig 1a
													Mean
			Experiment 1	Experiment 2	Experiment 3	Experiment 4	Experiment 5	mean	std					HDV	VSV-∆p	HCV-∆p	No GP
Extracellular RNA	Day 3	HDV	2871.62	69.6006	13181.2	4072.58		5048.74	4914.8			Extracellular RNA	D3	5048.74	127591	518225	2714.48
		VSV-∆p	34969.2	680.937	16848.1	457866		127591	191070				D6	570445	2.14765e+07	1.14598e+06	891.567
		HCV-∆p	1.27999e+06	863.315	6512.1	785537		518225	543427				D9	2.58867e+08	1.67745e+09	6.74769e+07	10457.3
		No GP	4818.94	492.94	2029.27	3516.78		2714.48	1618.43			Intracellular RNA	D9	2.58344e+09	3.52011e+09	3.02239e+09	4.15829e+09
	Day 6	HDV	1.48917e+06	91862.6	130301			570445	649826				STD
		VSV-∆p	2.95397e+07	232148	3.46577e+07			2.14765e+07	1.51666e+07					HDV	VSV-∆p	HCV-∆p	No GP
		HCV-∆p	3.26744e+06	153351	17145.7			1.14598e+06	1.50113e+06			Extracellular RNA	D3	4914.8	191070	543427	1618.43
		No GP	1533.57	388.334	752.797			891.567	477.727				D6	649826	1.51666e+07	1.50113e+06	477.727
													D9	3.21637e+08	1.98627e+09	4.07545e+07	10923.6
	Day 9	HDV	8.7064e+08	2.93195e+08	1.10573e+07	3.6495e+07	8.2949e+07	2.58867e+08	3.21637e+08			Intracellular RNA	D9	3.49284e+09	2.95537e+09	1.35785e+09	3.02313e+09
		VSV-∆p	1.00757e+09	2.08325e+08	5.59971e+09	1.0553e+09	5.16334e+08	1.67745e+09	1.98627e+09
		HCV-∆p	2.15358e+07	1.28397e+08	2.47355e+07	6.97253e+07	9.29913e+07	6.74769e+07	4.07545e+07				p-value (<0.05)
		No GP	8590.31	785.911	1129.39	30761.9	11019	10457.3	10923.6					HDV	VSV-∆p	HCV-∆p
												Extracellular RNA	D3	0.1797	0.10885	0.056031
Intracellular RNA	Day 9	HDV	1.73141e+09	9.48171e+09	1.90951e+07	6.84413e+08	1.00058e+09	2.58344e+09	3.49284e+09				D6	*0.048948	*0.03304	0.11226
		VSV-∆p	1.20989e+09	1.94319e+09	3.0253e+08	7.43019e+09	6.71475e+09	3.52011e+09	2.95537e+09				D9	*0.04286	*0.046701	**0.009777
		HCV-∆p	1.17481e+09	1.95072e+09	3.76374e+09	3.1798e+09	5.04288e+09	3.02239e+09	1.35785e+09			Intracellular RNA	D9	0.1482	0.264143	0.378582
		No GP	3.94988e+09	7.71347e+09	6.97414e+07	1.69876e+09	7.35958e+09	4.15829e+09	3.02313e+09

## Sheet: Fig 1c
		Northern blots detected with an HDV-specific probe

## Sheet: Fig 1d
							Antibody: anti-HDAg SE1679 rabbit polyclonal serum

## Sheet: Fig 1e
											mean	STD
			Experiment 1	Experiment 2	mean	STD			Input	HDV	100	0
	Input	HDV	100	100	100					VSV-∆P	100	0
		VSV-∆P	100	100						HCV-∆P	100	0
		HCV-∆P	100	100					Hs33	HDV	23	3
	Hs33	HDV	21	25	23	3				VSV-∆P	0.002	0
		VSV-∆P		0.002						HCV-∆P	0.008	0
		HCV-∆P		0.008					41A1	HDV	0.09	0
	41A1	HDV		0.09						VSV-∆P	16	6
		VSV-∆P	12	20	16	6				HCV-∆P	1.6	0
		HCV-∆P		1.6					AR3A	HDV	0.01	0
	AR3A	HDV		0.01						VSV-∆P	0.0002	0
		VSV-∆P		0.0002						HCV-∆P	26	24
		HCV-∆P	9	43	26	24

## Sheet: Fig 1g
	HDV
		%RNA	Density
	1	0.434692	1.01236
	2	1.34692	1.02416
	3	1.54422	1.04673
	4	1.36328	1.05919
	5	1.68425	1.07065
	6	1.34652	1.08311
	7	4.17882	1.09861
	8	9.81574	1.1131
	9	28.0151	1.12388
	10	31.326	1.14241
	11	15.4745	1.18351
	12	2.97382	1.30311
	13	0.99096	1.32804
		100.495
	VSV-△p
		%RNA	Density
	1	1.00112	1.01607
	2	1.07116	1.02988
	3	2.00329	1.04471
	4	2.30867	1.0629
	5	16.7165	1.07065
	6	28.1495	1.08345
	7	23.0671	1.09861
	8	5.84979	1.11276
	9	3.06239	1.12489
	10	14.7748	1.15251
	11	1.11564	1.16835
	12	0.916103	1.27717
	13	0.250633	1.31456
		100.287
	HCV-△p
		%RNA	Density
	1	0.870887	1.01674
	2	1.70887	1.02921
	3	3.86367	1.04774
	4	4.86978	1.06909
	5	10.7636	1.07801
	6	25.2824	1.09659
	7	22.3022	1.10602
	8	14.5285	1.11276
	9	9.36633	1.13287
	10	2.40416	1.14477
	11	1.52654	1.17239
	12	1.38893	1.24786
	13	0.986496	1.31119
		99.8624
	No GP
		%RNA	Density
	1	3.99308	1.01843
	2	1.99308	1.0282
	3	1.99989	1.0474
	4	1.16125	1.0629
	5	1.24665	1.07604
	6	1.73409	1.08614
	7	1.01353	1.09423
	8	2.53335	1.11377
	9	1.6111	1.12927
	10	1.11128	1.15454
	11	1.52654	1.17239
	12	3.02279	1.2044
	13	2.63576	1.33857

## Sheet: Fig 2a
															Huh106 cells
																	Experiment 1	Experiment 2	mean	std
		Huh106 cells	Mean	std	p-value (<0.05)										HDV	D6	648435	896062	772249	123813
	HDV	D6	772249	123813	**0.008466											D9	6.79999e+06	2.75667e+06	4.77833e+06	2.02166e+06
		D9	4.77833e+06	2.02166e+06	**0.05048										VSV-∆p	D6	1.4832e+07	3.42848e+06	9.13026e+06	5.70178e+06
	VSV-∆p	D6	9.13026e+06	5.70178e+06	*0.05045											D9	9.95643e+07	1.85059e+06	5.07074e+07	4.88569e+07
		D9	5.07074e+07	4.88569e+07	0.10702										HCV-∆p	D6	116385	2.14267e+06	1.12953e+06	1.01314e+06
	HCV-∆p	D6	1.12953e+06	1.01314e+06	0.096647											D9	1.08466e+06	311267	697964	386697
		D9	697964	386697	*0.04447										No GP	D9	192.176	387.228	289.702	97.5261
	No GP	D9	289.702	97.5261
		Huh-7 cells	Mean	std	p-value (<0.05)										Huh-7 cells
	HDV	D6	1816.34	401.104	0.473933												Experiment 1	Experiment 2	mean	std
		D9	423.19	378.973	0.15538										HDV	D6	2217.44	1415.23	1816.34	401.104
	VSV-∆p	D6	553666	304535	*0.04412											D9	802.163	44.2172	423.19	378.973
		D9	1.69386e+07	1.59601e+07	0.103721										VSV-∆p	D6	249131	858201	553666	304535
	HCV-∆p	D6	570281	548182	0.214275											D9	3.28987e+07	978547	1.69386e+07	1.59601e+07
		D9	182254	68093.4	*0.044329										HCV-∆p	D6	1.11846e+06	22098.4	570281	548182
	No GP	D9	1743.66	1657.34												D9	250348	114161	182254	68093.4
															No GP	D9	3400.99	86.3196	1743.66	1657.34
		293T	Mean	std	p-value (<0.05)
	HDV	D6	2.8561	1.7743	0.10663
		D9	4.21116	4.01986	0.10729
	VSV-∆p	D6	17167.8	35326.9	0.21621
		D9	ND	0	ND
	HCV-∆p	D6	3808.5	279.85	**0.000087										293T cells
		D9	1784.62	1552.89	0.26407												Experiment 1	Experiment 2	mean	std
	No GP	D9	30.1576	238.637											HDV	D6	1.0818	4.63039	2.8561	1.7743
																D9	8.23102	0.191308	4.21116	4.01986
															VSV-∆p	D6	376.638	33959	17167.8	16791.2
																D9	ND	ND	ND	ND
															HCV-∆p	D6	3528.65	4088.35	3808.5	279.85
																D9	3337.51	231.722	1784.62	1552.89
															No GP	D9	16.752	43.5632	30.1576	13.4056

## Sheet: Fig 2c
				Infection
				Mean	STD	p-value (<0.05)
		Huh106 cells	HDV	39000	6708.2	**0.00196
			VSV-∆p	138000	13416.4	**0.00562
			HCV-∆p	9000	3000	*0.03509
			No GP	0	0
		Huh-7 cells	HDV	0	0	1
			VSV-∆p	144000	9486.83	**0.000578
			HCV-∆p	9000	3000	*0.035098
			No GP	0	0
				Experiment 1	Experiment 2	Experiment 3	Experiment 4	Mean	STD
		Huh106 cells	HDV	42000	36000	48000	30000	39000	6708.2
			VSV-∆p	156000	120000	132000	144000	138000	13416.4
			HCV-∆p	6000	12000	12000	6000	9000	3000
			No GP	0	0	0	0	0	0
		Huh-7 cells	HDV	0	0	0	0	0	0
			VSV-∆p	138000	150000	156000	132000	144000	9486.83
			HCV-∆p	12000	6000	6000	12000	9000	3000
			No GP	0	0	0	0	0	0

## Sheet: Fig 3a
			gRNA
			Experiment 1	Experiment 2	Mean	STD	p-value (<0.05)
Extracellular RNA	D6	HDV	2.53118e+07	4.94404e+06	1.51279e+07	1.01839e+07
		VSV-∆p	1.81537e+08	3.48643e+08	2.6509e+08	8.35529e+07
		HCV-∆p	3.78266e+07	5.85207e+06	2.18393e+07	1.59873e+07
		No GP	6157.33	518.805	3338.07	2819.26					gRNA
												Mean	HDV	VSV△p	HCV△p	No GP
	D6+L	HDV	5359.82	399.721	2879.77	2480.05	*0.0518471704192808				Extracellular RNA	D6	1.51279e+07	2.6509e+08	2.18393e+07	3338.07
		VSV-∆p	1743.67	1525.62	1634.65	109.02	*0.0315556555683142					D6+L	2879.77	1634.65	3554.4	1872.1
		HCV-∆p	3761.23	3347.56	3554.4	206.836	*0.0508385428456605					D9	4.10894e+08	1.01598e+08	6.21505e+07	5675.01
		No GP	2038.19	1706.01	1872.1	166.089	0.231748					D9+L	467.008	7832.7	5294.64	1367.74
											Intracellular RNA	D9	3.80021e+10	2.73456e+10	4.1669e+10	2.97018e+10
	D9	HDV	7.82602e+08	3.91866e+07	4.10894e+08	3.71708e+08						D9+L	1.73392e+10	2.33547e+10	5.32166e+10	5.22631e+10
		VSV-∆p	1.74261e+08	2.89348e+07	1.01598e+08	7.26633e+07
		HCV-∆p	1.07047e+08	1.7254e+07	6.21505e+07	4.48965e+07
		No GP	1616.1	9733.91	5675.01	4058.9						STD	HDV	VSV△p	HCV△p	No GP
											Extracellular RNA	D6	1.01839e+07	8.35529e+07	1.59873e+07	2819.26
	D9+L	HDV	875.227	58.7881	467.008	408.22	*0.0497815555556356					D6+L	2480.05	109.02	206.836	166.089
		VSV-∆p	14526.1	1139.28	7832.7	6693.42	*0.0482370039492581					D9	3.71708e+08	7.26633e+07	4.48965e+07	4058.9
		HCV-∆p	9788.24	801.043	5294.64	4493.6	*0.0493417066259003					D9+L	408.22	6693.42	4493.6	120.72
		No GP	1488.46	1247.02	1367.74	120.72	0.103789				Intracellular RNA	D9	9.48462e+09	1.5299e+10	2.16775e+10	1.60234e+10
												D9+L	9.78334e+09	1.22596e+10	2.83551e+10	2.74518e+10
Intracellular RNA	D9	HDV	4.74867e+10	2.85175e+10	3.80021e+10	9.48462e+09
		VSV-∆p	4.26447e+10	1.20466e+10	2.73456e+10	1.5299e+10
		HCV-∆p	1.99915e+10	6.33464e+10	4.1669e+10	2.16775e+10
		No GP	4.57252e+10	1.36783e+10	2.97018e+10	1.60234e+10
	D9+L	HDV	2.71226e+10	7.55588e+09	1.73392e+10	9.78334e+09	0.0683995
		VSV-∆p	3.56143e+10	1.1095e+10	2.33547e+10	1.22596e+10	0.371095
		HCV-∆p	2.48615e+10	8.15717e+10	5.32166e+10	2.83551e+10	0.30256
		No GP	7.9715e+10	2.48113e+10	5.22631e+10	2.74518e+10	0.153277

## Sheet: Fig 3b
			gRNA
			Experiment 1	Experiment 2	Mean	STD	p-value (<0.05)
Extracellular RNA	D6	HDV	153454	748026	450740	297286						gRNA
		VSV-∆p	402206	1.67828e+06	1.04024e+06	638035						Mean	HDV	VSV△p	HCV△p	NoGP
		HCV-∆p	213418	967006	590212	376794						D6	450740	1.04024e+06	590212	47.7695
		No GP	80.1551	15.3839	47.7695	32.3856						D6+L	7.79982	12.5497	23.5789	15.1727
												D9	2.68846e+06	426014	350178	5.61668
	D6+L	HDV	9.34499	6.25465	7.79982	1.54517	*0.0497771235762615					D9+L	10.6627	24.751	20.8803	17.0205
		VSV-∆p	14.069	11.0304	12.5497	1.5193	*0.0502930698935741
		HCV-∆p	27.8684	19.2895	23.5789	4.28947	*0.046623297690596
		No GP	26.7901	3.5552	15.1727	11.6175	0.0996713					std
												STD	HDV	VSV△p	HCV△p	NoGP
	D9	HDV	1.40679e+06	3.97013e+06	2.68846e+06	1.28167e+06						D6	297286	638035	376794	32.3856
		VSV-∆p	157965	694062	426014	268048						D6+L	1.54517	1.5193	4.28947	11.6175
		HCV-∆p	108675	591680	350178	241502						D9	1.28167e+06	268048	241502	2.81971
		No GP	8.43639	2.79697	5.61668	2.81971						D9+L	4.50673	2.37548	10.4401	14.394
	D9+L	HDV	15.1694	6.15595	10.6627	4.50673	*0.0340544443967653
		VSV-∆p	27.1264	22.3755	24.751	2.37548	*0.0552630011789362
		HCV-∆p	31.3204	10.4401	20.8803	10.4401	*0.0543305770036976
		No GP	31.4144	2.62651	17.0205	14.394	0.155203

## Sheet: Fig 3c
	genomic						antigenomic							HDV gRNA
														mean	D3	D6	D9
	HDV	D3	D6	D9			HDV	D3	D6	D9				HDV	2345.32	111767	772253
		288.22	27570.5	1.92724e+06				74.8088	5199.32	10304.8				VSV-∆p	2436.27	135265	141916
		270.27	386903	341853				63.9074	7818.6	1766.89				HCV-∆p	1851.98	133638	401768
		6021.62	19952.3	248128				475.173	363.15	7464.31				NoGP	495.046	480.561	163.968
		2801.18	12642.9	571788				492.128	1133.97	9842.05
	mean	2345.32	111767	772253			mean	276.505	3628.76	7344.52				std	D3	D6	D9
	std	2359.05	158938	677151			std	207.269	3037.67	3395.79				HDV	2359.05	158938	677151
	p-value (<0.05)	0.0788609	0.0962411	*0.0316672481097105			p-value (<0.05)	*0.0441593564045499	*0.0285141704781704	**0.00844900193183805				VSV-∆p	1540.52	72308.8	104275
														HCV-∆p	1600.61	91108	310805
														NoGP	346.573	274.807	44.3219
	VSV△p	D3	D6	D9			VSV△p	D3	D6	D9
		1328.17	73756.7	13360.1				265.105	10912.8	12485.7
		754.334	249485	75399.5				72.8072	9455.29	1347.92
		2952.68	145621	281378				142.757	372.927	1638.2
		4709.89	72196.7	197526				104.225	306.084	5624.93
	mean	2436.27	135265	141916			mean	146.223	5261.78	5274.2
	std	1540.52	72308.8	104275			std	72.9702	4949.23	4493.48
	p-value (<0.05)	*0.0514284562744386	*0.0140537182049116	*0.0384127437210791			p-value (<0.05)	*0.0134177226747723	*0.0386683799035027	*0.0293574850459865
	HCV△p	D3	D6	D9			HCV△p	D3	D6	D9
		309.726	35578.8	144610				69.3734	8123.13	12264.8				HDV agRNA
		197.001	118099	48464.2				49.3131	2781.68	5785.43				mean	D3	D6	D9
		3548.2	98531.3	639495				19.3272	419.677	1143				HDV	276.505	3628.76	7344.52
		3353.01	282343	774502				410.156	549.098	9679.13				VSV-∆p	146.223	5261.78	5274.2
	mean	1851.98	133638	401768			mean	137.042	2968.4	7218.1				HCV-∆p	137.042	2968.4	7218.1
	std	1600.61	91108	310805			std	158.685	3120.7	4197.78				NoGP	7.60445	29.5331	6.43126
	p-value (<0.05)	0.0687771	*0.0308451324872367	*0.0445935254384066			p-value (<0.05)	0.07128	*0.0514997326427302	*0.0184359840712187
														std	D3	D6	D9
	No GP	D3	D6	D9			No GP	D3	D6	D9				HDV	207.269	3037.67	3395.79
		334.705	317.269	199.053				0.156905	0.820933	0.186767				VSV-∆p	72.9702	4949.23	4493.48
		28.3264	262.136	215.669				0.0647864	0.864057	0.431576				HCV-∆p	158.685	3120.7	4197.78
		950.553	393.167	130.261				15.2057	96.7064	13.4896				NoGP	7.49406	39.5425	6.15839
		666.598	949.672	110.887				14.9904	19.741	11.6171
	mean	495.046	480.561	163.968			mean	7.60445	29.5331	6.43126
	std	346.573	274.807	44.3219			std	7.49406	39.5425	6.15839

[truncated: 35 more sheets: Fig 3d, Fig 3e, Fig 4a, Fig 4b, Fig 5a, Fig 5b, Fig 5c, Fig 6a, Fig 6b, Fig 6c, Fig 6e, Fig 6f, Fig 6g, Fig 6i, Fig 6j, Fig 6k, Fig 7b, Sfig 1a, Sfig 1b, Sfig 1f …]
